# Supplementary material for: LincRNA-MSTRG.673.2 Promotes Chicken Intramuscular Adipocyte Differentiation by Sponging miR-128-3p
Source: Animals (Basel). 2025 Jun 25;15(13):1879. doi: 10.3390/ani15131879 (PMC12249141; doi:10.3390/ani15131879)
Supplement: Supplementary file 1 [file animals-15-01879-s001.zip]

Archive with 1 entries (1 files):
- animals-3656224-supplementary.pdf
